# Supplementary material for: An evaluation of menstrual health apps’ functionality, inclusiveness, and health education information
Source: BMC Womens Health. 2025 May 28;25:261. doi: 10.1186/s12905-025-03812-1 (PMC12117836; doi:10.1186/s12905-025-03812-1)
Supplement: Supplementary file 1 — Supplementary Material 1 [file 12905_2025_3812_MOESM1_ESM.xlsx]

## Sheet: Sheet1
Section headers	Functionality- User Experience	Functionality- User Experience	Functionality- User Experience	Functionality- User Experience	Functionality- User Experience	Functionality- Accessiblity	Functionality- Accessiblity	Functionality- Privacy	Functionality- Privacy	Functionality- Symptom Tracking	Inclusivenss- Cycle Length/Regularity	Inclusiveness-Fertility Goals-Ovulation	Inclusiveness-Fertility Goals-Contraceptive Options	Inclusiveness-gender and sexuality	Inclusiveness-gender and sexuality	Health Education Information- Credibility and comprehensiveness	Health Education Information- Credibility and comprehensiveness	Health Education Information- Credibility and comprehensiveness	Health Education Information- Credibility and comprehensiveness	Health Education Information- Prescence of additional health information	Health Education Information- Seeking care
App Name	Is the app free of third-party advertisments? (0-1pt, 0 points ads present)	How easy is it to learn how to use the app; how clear are the labels, icons, and instructions? (0-4pts)	Is the app's arrangment and size of buttons, icons, menus, and content screen appropriate? (0-4pts)	Is the app visually appealing? How good does the app look? (0-4pts)	Does the app allow you to customize the settings and preferences that you would like (e.g. notifications, birth control options, etc.)? (0-4pts)	Can the app be used without cellular connection for menstrual symptom tracking? (0-1pt, 1pt for not requirng Internet)	Is the app available in other languages? (0-2pts)	Does the app have a password protection option? (0-1pt)	Are the app's policies easy to locate? (0-2pts)	How many symptoms can be tracked? (0-5= 1pt, 6-10= 2pts, 11-15= 3 pts, 16-20= 4 pts, 21+= 5pts	Ability to tailor to irregular cycle (0-1, 1=able to tailor)	Does the app include a prediction of ovulation date? (0-1pts) 0= no ovulation prediction, 1= ovulation prediction	Does the app allow you to enter contraceptive type (1-2 types= 1pt, 3-4 types= 2pts, 5-6 types= 3pts, 7-8 types= 4 pts, 9+ types= 5pts)	Is the app pronoun inclusive? (0-1pts) 0= non-inclusive pronouns, 1= inclusive pronouns /no pronous used	Does the app have LGBTQ+ content available? (0-1pts) 0= no LGBTQ+ content available, 1= additional LGBTQ+ content available	Does the app have access to reliable education (on menstrual cycle and symptoms)? Is the content correct, well written, and relevant to the goal of the app? (0-5pts, focus on menstrual health/symptom education. Score 0 represents that no info is available menstrual symptom/menstrual health)	Is the information within the app comprehensive? (0-5pts, Score 0 is no info is available on this)	Are visual explanations of concpets (charts/graphs/images/videos) clear, logical, and correct? (0-5pts, Score 0 is no info is available on this)	Does the information within the app seem to come from a credible source? (0-5pts)	Does the app include additional information about what is happening in the user's body, other than menstration? (0-1 pts, 1pt for information on hormonal changes)	Does the app include recommendations on when to seek medical care for menstrual health related symtoms? (0-1 pt)	Total (highest possible- 59)
Flo Anonymous Period Tracker	0	3	4	3	4	1	2	1	2	4	1	0	3	0	0	0	0	0	3	0	0	31
Period Tracker by GP Apps	0	3	4	3	2	1	2	1	2	4	1	1	1	0	0	3	4	4	2	0	0	38
Clover- Safe Period Tracker	1	3	4	2	1	1	2	1	2	4	1	1	1	1	0	3	4	3	3	0	0	38
Period Diary Ovulation Tracker	1	3	3	3	3	1	2	1	1	4	1	1	3	1	0	1	2	3	2	0	0	36
Cycle & Period Tracker - Femia	1	4	4	3	4	1	0	0	2	4	1	1	5	0	0	5	4	4	4	0	1	48
My Days X	0	3	3	2	3	1	2	1	2	4	1	1	1	1	0	0	0	0	0	0	0	25
Period Tracker - Eve	1	2	3	3	4	0	2	1	2	4	1	1	5	0	1	4	5	4	4	1	1	49
Always You: Period Tracker	0	4	3	3	1	0	0	0	2	2	1	1	0	0	0	0	2	0	2	0	0	21
Stardust Period Tracker	1	3	3	4	4	0	0	0	1	4	1	1	5	0	0	3	1	0	2	1	0	34
Ovia fertility, period tracker	1	2	3	3	3	0	1	1	2	5	1	1	3	1	1	5	4	4	5	0	0	46
Period tracker (Sevenlogics Inc.)	0	2	2	2	4	1	1	1	2	4	1	0	1	1	0	0	0	0	0	0	0	22
Clue Period & Cycle Tracker	1	2	4	2	4	1	0	1	2	2	1	1	3	1	0	3	3	2	5	1	0	39
WomanLog Calendar	0	3	4	3	4	1	2	1	1	5	1	1	3	0	0	4	4	4	4	1	0	46
My Calendar - Period Tracker	0	3	3	2	3	1	2	1	2	4	1	1	3	1	0	0	0	3	0	0	0	30
Mean	0.5	2.85714	3.35714	2.71429	3.14286	0.714286	1.28571	0.785714	1.78571	3.85714	1	0.857143	2.64286	0.5	0.142857	2.21429	2.35714	2.21429	2.57143	0.285714	0.142857	35.9286
Standard Deviation	0.518875	0.662994	0.633324	0.61125	1.09945	0.468807	0.913874	0.425815	0.425815	0.864438	0	0.363137	1.64584	0.518875	0.363137	1.96815	1.86495	1.80506	1.74154	0.468807	0.363137	9.35179
